# Supplementary material for: Translation, Adaptation, and Validation of the Modified Thai Version of Champion’s Health Belief Model Scale (MT-CHBMS)
Source: Healthcare (Basel). 2022 Dec 31;11(1):128. doi: 10.3390/healthcare11010128 (PMC9819080; doi:10.3390/healthcare11010128)
Supplement: Supplementary file 1 [file healthcare-11-00128-s001.zip]

Archive with 2 entries (2 files):
- Supplement1.pdf
- Supplement2.pdf
